# Supplementary material for: Fluorescence Imaging Characterization of the Separation Process in a Monolithic Microfluidic Free-Flow Electrophoresis Device Fabricated Using Low-Temperature Co-Fired Ceramics
Source: Micromachines (Basel). 2022 Jun 28;13(7):1023. doi: 10.3390/mi13071023 (PMC9324176; doi:10.3390/mi13071023)
Supplement: Supplementary file 1 [file micromachines-13-01023-s001.zip]

Archive with 1 entries (1 files):
- micromachines-1771803-supplementary.pdf
